# Supplementary material for: Sequential carbonyl derivatives and hydrazone adduct formation on myeloperoxidase contribute to development of ANCA vasculitis
Source: J Clin Invest. 2025 Feb 27;135(8):e178813. doi: 10.1172/JCI178813 (PMC11996859; doi:10.1172/JCI178813)
Supplement: Supporting data values [file jci-135-178813-s043.xlsx]

## Sheet: Fig3B
HC	ANCA	HA-ANCA
10664.4	15838.8	36317.8
13765.4	12570.1	30805.4
2430.84	17803.8	22926.6
14320.3	8966.37	36193.1
5421.54	10268.4	25018.6
16390.4	15458

## Sheet: Fig4A left
HA- ANCA	ANCA	Healthy Subject
0.450804	0.61957	0.0657176
0.611785	0.0720909	0.0570317
0.678324	0.321161	0.0834812
1.03532	0.0488559	0.0614447
0.897284	0.471999	0.0568943
1.06805	0.465285	0.0559785
1.03348	0.952335	0.0563505
0.542088	0.603274	0.0662526
0.444461	0.533169	0.0592983
0.557299	0.0835419	0.0578101
	0.249148	0.060108
	0.763536	0.0579818
	0.0769672	0.098863
	0.0950761	0.0566367
	0.0650793	0.0559785
	0.0630636	0.0646621
	0.34406	0.0560357
	0.0857358	0.0627017
	0.673493	0.0777211
	0.35061
	0.10648
	0.0611937
	0.22322
	0.123383
	0.201249

## Sheet: Fig4A right
HA- ANCA	ANCA	Healthy Subject
69.8701	28.7213	1.54821
60.0619	149.98	1.66356
105.177	89.5703	0.449352
16.4231	51.1791	0.365038
40.4821	40.3055	0.252963
55.0738	80.259	0.414821
13.3424	9.42747	0.228118
3.38656	21.5334	0.636752
4.10541	51.3388	0.32338
64.4656	127.176	0.288676
	46.9243	1.68945
	204.153	0.27409
	81.7131	1.69345
	4.00335	0.497462
	92.9113	0.294357
	91.208	1.6221
	32.1431	0.298766
	32.8218	1.93024
	11.0785	1.67151
	38.984
	178.02
	126.623
	46.2496
	53.273
	166.633

## Sheet: Fig4B
HC	HC	ANCA	ANCA	HA-ANCA	HA-ANCA
MPO	H-MPO	MPO	H-MPO	MPO	H-MPO
1224.74	1252.5	12406.5	10662.9	4657.64	12993.8
1450.55	5370.1	9660.35	16268.6	9330.57	15609.9
1458.89	2112.62	2943.89	6752.1	7612.74	19129.5
3013.94	2902.94	6605.69	4128.74	12514.9	13829.9
805.527	933.82			4620.98	13264
				14449.6	14335.6

## Sheet: Fig4C
HC	HC	ANCA	ANCA	HA-ANCA	HA-ANCA
MPO	H-MPO	MPO	H-MPO	MPO	H-MPO
1824.15	2069.4	11497	12103.6	7045.52	8153.18
6870.74	6596.4	7496.38	13254.9	9212.4	11525.2
9880.74	15817	2060.3	3493.38	17191.3	18847.9
3598.13	5355.62	15986	19608.2	9942.03	12822.1
3542.77	14160.6			13184.7	16437.5
				5858.79	12062.8

## Sheet: Fig 5
	Ctrl1 (folds)		PMA (folds)		Ctrl 2 (folds)		HC (SID)	Folds		ANCA (SID)	Folds		HA-ANCA (SID)	Folds
1	0.966576		3.24054		0.891049		13211	1.71277		12283	1.82532		16630	2.97644
2	0.930019		3.65566		0.830704		12737	1.99038		14198	1.49464		13018	1.77653
3	0.965114		3.39394		0.780631		14494	1.59992		15154	1.44485		14169	2.02248
4	1.00167		2.82628		1.09006		15885	1.23129		13256	1.43501		10623	1.79451
5	1.01922		2.80918		1.0387		12740	1.00917		15925	1.08806		11974	1.95443
6	1.05139		2.76495		1.18721		14755	1.37395		14848	1.36097		17013	2.10094
7	1.06601		2.49931		1.18165					14827	0.894901		17147	1.89979
										13950	1.10304		18196	2.60852
										13074	1.39977

## Sheet: Fig6F and 6G
Fig 6F, %Glomerular Crescents					Fig 6G, %Glomerular Necrosis
MPO KO Imm w/ rmMPO	WT Imm w/ rmMPO	WT Imm w/ HA-rmMPO	MPO KO Imm w/ HA-rmMPO		MPO KO Imm w/ rmMPO	WT Imm w/ rmMPO	WT Imm w/ HA-rmMPO	MPO KO Imm w/ HA-rmMPO
6	0.5	0.01	4.1		1	0.01	0.01	1
4	0.01	0.01	3.5		1	0.01	0.01	1
5	0.01	0.01	4.2		1.5	0.01	0.01	1.2

## Sheet: Supplemental Fig4
Histone
SID	HC	SID	ANCA	SID	HA-ANCA
12740	13246.7	13950	4590.15	13018	50299
15885	2517.45	14827	14589.2	16893	39383.3
14123	3865.08	15154	18878.3	18196	41460.2

## Sheet: Supplemental Fig 5A and 5B
A (IgM)	SID	HA-MPO	MPO			B (IgG)	SID	Ave
HA-ANCA	16893	0.162	0.12075			HC	15885	0.09925
	13018	0.185	0.1235				14494	0.09875
	17103	0.09	0.062375				12737	0.0915
	14169	0.12275	0.08475				12740	0.078
	17147	0.12575	0.09775				14123	0.103
	18196	0.16325	0.12425				14493	0.1085
ANCA	14827	0.046	0.044			ANCA	14827	0.228
	13950	0.0475	0.04975				10189	0.278
	13256	0.0455	0.04675				13256	0.1635
	10189	0.04525	0.055				13950	0.2045
	15154	0.05825	0.0605				15154	0.216
	13950	0.05725	0.05525				13074	0.1015
							15925	0.245

## Sheet: Supplemental Fig 6A-D
Suppl Fig 6A, IgG Ab titers (rmMPO coated)					Suppl Fig 6B, IgG Ab titers (HA-rmMPO coated)					Suppl Fig 6C, IgM Ab titers (rmMPO coated)					Suppl Fig 6D, IgM Ab titers (HA-rmMPO coated)
MPO KO, MPO Imm	WT, MPO Imm	WT, HA-MPO Imm	MPO KO, HA-MPO Imm		MPO KO, MPO Imm	WT, MPO Imm	WT, HA-MPO Imm	MPO KO, HA-MPO Imm		MPO KO, MPO Imm	WT, MPO Imm	WT, HA-MPO Imm	MPO KO, HA-MPO Imm		MPO KO, MPO Imm	WT, MPO Imm	WT, HA-MPO Imm	MPO KO, HA-MPO Imm
2.0545	0.1133	0.0986	1.8217		1.3735	0.1048	0.0974	1.3832		0.1225	0.1073	0.1103	0.1077		0.1304	0.1244	0.1277	0.1408
1.7364	0.1082	0.1067	2.226		1.2314	0.099	0.1018	1.8045		0.112	0.1089	0.1065	0.1146		0.1149	0.121	0.1157	0.1153
2.3227	0.1007	0.1023	2.0003		1.7578	0.1012	0.1006	1.4906		0.1083	0.1137	0.1086	0.127		0.1727	0.1199	0.1207	0.1266

[truncated: 2 more sheets: Supplemental Fig 7A-D, Supplemental Fig 8A-D]
